# Supplementary material for: Genetic Diversity and Structure of Terminalia bellerica (Gaertn. Roxb.) Population in India as Revealed by Genetic Analysis
Source: Plants (Basel). 2024 Feb 6;13(4):470. doi: 10.3390/plants13040470 (PMC10892032; doi:10.3390/plants13040470)
Supplement: Supplementary file 1 [file plants-13-00470-s001.zip]

Archive with 1 entries (1 files):
- plants-2768497-supplementary.pdf
